# Supplementary material for: The Effect of Urinary Polycyclic Aromatic Hydrocarbon Metabolites on Lipid Profiles: Does Oxidative Stress Play a Crucial Mediation Role?
Source: Toxics. 2024 Oct 15;12(10):748. doi: 10.3390/toxics12100748 (PMC11511148; doi:10.3390/toxics12100748)
Supplement: Supplementary file 1 [file toxics-12-00748-s001.zip]

Archive with 1 entries (1 files):
- toxics-3168199-supplementary.pdf
